# Supplementary material for: Pathogenesis, Clinical Features, and Treatment of Patients with Myelin Oligodendrocyte Glycoprotein (MOG) Autoantibody-Associated Disorders Focusing on Optic Neuritis with Consideration of Autoantibody-Binding Sites: A Review
Source: Int J Mol Sci. 2023 Aug 29;24(17):13368. doi: 10.3390/ijms241713368 (PMC10488293; doi:10.3390/ijms241713368)
Supplement: Supplementary file 1 [file ijms-24-13368-s001.zip]

Archive with 1 entries (1 files):
- ijms-2422383-supplementary.pdf
